# Supplementary material for: PD-L1 expression is associated with epithelial-mesenchymal transition in head and neck squamous cell carcinoma
Source: Oncotarget. 2016 Feb 17;7(13):15901–14. doi: 10.18632/oncotarget.7431 (PMC4941285; doi:10.18632/oncotarget.7431)
Supplement: Supplementary file 2 [file oncotarget-07-15901-s002.xlsx]

## Sheet: Supplementary Table 1
Supplementary Table 1. Epithelial-mesenchymal transition (EMT)-associated gene list
ANKRD22
ANTXR2
AP1M2
AXL
BSPRY
C14orf43
C1orf116
C1orf172
C3orf21
CARD6
CDH1
CDH3
CDS1
CLDN4
CLDN7
CRB3
DSP
ELMO3
ENPP5
EPB41L5
EPCAM
EPHA1
EPN3
EPPK1
ERBB3
ESRP1
EVPL
F11R
FN1
FXYD3
GALNT3
GALNT5
GPR110
GPR56
GRHL1
HNMT
INADL
ITGB6
KLC3
KRT19
KRTCAP3
LIX1L
MAL2
MAPK13
MMP2
MPP7
MPZL2
MUC1
NRP1
PPARG
PRR5
PRSS22
PRSS8
RAB25
RBPMS
S100A14
SCNN1A
SERINC2
SH3YL1
SHROOM3
SPINT2
SSH3
ST14
STAP2
TACSTD2
TGFBI
TJP3
TMC4
TMEM125
TMEM30B
TMEM45B
TNFRSF21
TSKU
VIM
ZEB1
